# Supplementary material for: The Distribution and Sustainable Utilization of Buckwheat Resources under Climate Change in China
Source: Plants (Basel). 2021 Sep 30;10(10):2081. doi: 10.3390/plants10102081 (PMC8538749; doi:10.3390/plants10102081)
Supplement: Supplementary file 1 [file plants-10-02081-s001.zip]

Archive with 1 entries (1 files):
- plants-1353770-supplementary.pdf
